# Supplementary material for: EZH2-Associated Hypermethylated Gene Signature Predicts Immunotherapy Response and Implicates DUSP5 in Tumor-Immune Regulation in Triple-Negative Breast Cancer
Source: Cancers (Basel). 2026 May 15;18(10):1606. doi: 10.3390/cancers18101606 (PMC13204126; doi:10.3390/cancers18101606)
Supplement: Supplementary file 1 [file cancers-18-01606-s001.zip]

Archive with 8 entries (8 files):
- Figure S1.tiff
- Figure S2.tiff
- Figure S3.tiff
- Figure S4.pdf
- Figure S5.tiff
- Legend S4.tiff
- Table S1.tiff
- Table S2.xlsx
