# Supplementary material for: EZH2-Associated Hypermethylated Gene Signature Predicts Immunotherapy Response and Implicates DUSP5 in Tumor-Immune Regulation in Triple-Negative Breast Cancer
Source: Cancers (Basel). 2026 May 15;18(10):1606. doi: 10.3390/cancers18101606 (PMC13204126; doi:10.3390/cancers18101606)
Supplement: Supplementary file 1 [file cancers-18-01606-s001.zip › Table S2.xlsx]

## Sheet: Sheet1
OVERLAP					DUSP5-PRE				DUSP5-POST				PRE VS POST				PRE-OS live vs dead				POST-OS live vs dead				PRE-COX HR				POST-COX HR
Gene	Venn		Priority	Survivalcount	gene	logFC	P.Value	adj.P.Val	gene	logFC	P.Value	adj.P.Val	gene	logFC	P.Value	adj.P.Val	gene	logFC	P.Value	adj.P.Val	gene	logFC	P.Value	adj.P.Val	gene	HR	coef	pvalue	gene	HR	coef	pvalue
IL6	DUSP5 Post DUSP5 Pre	1	List 1	1	IL6	2.16458	0.00871672	0.361077	IL6	1.5503	0.0253036	0.679377	IL6	-0.275429	0.641176	0.776069	IL6	2.05143	0.00982608	0.0550539
COL7A1	DUSP5 Post DUSP5 Pre	2	List 1	0	COL7A1	1.85333	0.00590645	0.361077	COL7A1	1.78141	0.0355931	0.679377	COL7A1	0.707714	0.249942	0.40588
IL1R2	DUSP5 Pre Pre vs Post	3	List 2	4	IL1R2	1.36792	0.038705	0.364355	IL1R2	0.675051	0.327792	0.737275	IL1R2	1.2835	0.0138186	0.070724	IL1R2	1.64857	0.00755861	0.0513519	IL1R2	1.89738	0.00650337	0.595473	IL1R2	0.324597	-1.12517	0.0390785	IL1R2	0.335455	-1.09227	0.024621
DPT	DUSP5 Pre Pre vs Post	4	List 2	3	DPT	1.68833	0.0109407	0.361077	DPT	0.0991919	0.876729	0.942246	DPT	-1.89457	0.000300517	0.0158272	DPT	1.78143	0.00452761	0.0430941	DPT	1.46333	0.0258156	0.595473	DPT	0.394938	-0.929027	0.0112139
ECM2	DUSP5 Pre Pre vs Post	5	List 2	3	ECM2	1.59667	0.00830669	0.361077	ECM2	0.411717	0.530878	0.79956	ECM2	-1.06729	0.0270021	0.099132	ECM2	1.32429	0.0252426	0.0831788	ECM2	1.43524	0.0351776	0.595473	ECM2	0.415924	-0.877252	0.0392812
THY1	DUSP5 Pre Pre vs Post	6	List 2	3	THY1	1.2475	0.033396	0.364355	THY1	-0.0379798	0.935886	0.970231	THY1	-1.26914	0.00113793	0.0222016	THY1	1.23714	0.0272	0.0850079	THY1	1.00762	0.0387626	0.595473	THY1	0.307739	-1.1785	0.0189523
CCL7	DUSP5 Pre Pre vs Post	7	List 2	2	CCL7	1.83667	0.0101273	0.361077	CCL7	1.28394	0.12477	0.679377	CCL7	1.78236	0.00522343	0.0431767	CCL7	1.40857	0.0452076	0.107249	CCL7	2.14119	0.0140954	0.595473
HAPLN1	DUSP5 Pre Pre vs Post	8	List 2	2	HAPLN1	1.585	0.0406851	0.364355	HAPLN1	1.47071	0.0932014	0.679377	HAPLN1	2.15571	0.00169627	0.0245164	HAPLN1	1.64857	0.0252626	0.0831788					HAPLN1	0.537986	-0.619922	0.0342801
ARNT2	DUSP5 Pre Pre vs Post	9	List 2	2	ARNT2	1.32417	0.0319742	0.364355	ARNT2	1.24838	0.182991	0.679377	ARNT2	1.3305	0.0374361	0.120712	ARNT2	1.82714	0.00107446	0.0332472					ARNT2	0.186035	-1.68182	0.0129514
IL12RB2	DUSP5 Pre Pre vs Post	10	List 2	2	IL12RB2	1.58083	0.0225858	0.364355	IL12RB2	0.40101	0.625013	0.844224	IL12RB2	1.175	0.0471055	0.137319	IL12RB2	1.80571	0.00541101	0.0459425					IL12RB2	0.247908	-1.3947	0.0259821
GNG4	DUSP5 Pre Pre vs Post	11	List 2	2	GNG4	1.55792	0.0234873	0.364355	GNG4	0.417576	0.655931	0.849593	GNG4	2.28157	0.000849159	0.0218058	GNG4	1.84571	0.00392894	0.0399035					GNG4	0.307811	-1.17827	0.0415418
FBN1	DUSP5 Pre Pre vs Post	12	List 2	2	FBN1	1.36708	0.030624	0.364355	FBN1	0.206667	0.68438	0.868931	FBN1	-0.925143	0.0257241	0.0981742	FBN1	1.29571	0.0327849	0.0912897					FBN1	0.477051	-0.740131	0.0268007
WNT6	DUSP5 Pre Pre vs Post	13	List 2	1	WNT6	2.03417	0.00406925	0.361077	WNT6	1.37384	0.120205	0.679377	WNT6	2.12021	0.00170684	0.0245164	WNT6	1.40286	0.0480529	0.112313
CD1E	DUSP5 Pre Pre vs Post	14	List 2	1	CD1E	1.61042	0.0302317	0.364355	CD1E	1.73242	0.0619142	0.679377	CD1E	1.88307	0.00692812	0.0492664	CD1E	1.55286	0.0292963	0.0863586
ESPL1	DUSP5 Pre Pre vs Post	15	List 2	1	ESPL1	1.48083	0.0387433	0.364355	ESPL1	0.741616	0.230173	0.697055	ESPL1	1.02686	0.041409	0.128287	ESPL1	1.41286	0.0398179	0.101008
CSF3R	DUSP5 Pre Pre vs Post	16	List 2	1	CSF3R	1.49708	0.0176002	0.361077	CSF3R	0.560404	0.319153	0.730762	CSF3R	1.16314	0.00975883	0.0593036	CSF3R	1.37143	0.0241528	0.0822801
BRCA1	DUSP5 Pre Pre vs Post	17	List 2	1	BRCA1	1.33958	0.0394099	0.364355	BRCA1	0.528283	0.491405	0.79956	BRCA1	1.34714	0.0152307	0.0747345	BRCA1	1.42143	0.0212416	0.078122
CCNE1	DUSP5 Pre Pre vs Post	18	List 2	1	CCNE1	1.18625	0.044384	0.371203	CCNE1	0.150101	0.784655	0.923604	CCNE1	0.854857	0.0377859	0.120854	CCNE1	1.21857	0.0300551	0.0870222
BMP7	DUSP5 Pre Pre vs Post	19	List 2	0	BMP7	2.12708	0.0040682	0.361077	BMP7	0.409596	0.61778	0.844224	BMP7	1.39964	0.0245867	0.0953337
CACNA1H	DUSP5 Pre Pre vs Post	20	List 2	0	CACNA1H	1.64875	0.0127736	0.361077	CACNA1H	1.35081	0.0911547	0.679377	CACNA1H	1.22064	0.0373693	0.120712
KCNB1	DUSP5 Pre Pre vs Post	21	List 2	0	KCNB1	1.53833	0.0191965	0.361077	KCNB1	1.39677	0.0779947	0.679377	KCNB1	1.30671	0.024981	0.0958008
GDF5	DUSP5 Pre Pre vs Post	22	List 2	0	GDF5	1.40167	0.0458973	0.373803	GDF5	1.47192	0.140242	0.679377	GDF5	1.81829	0.0104816	0.0627307
CFD	DUSP5 Pre Pre vs Post	23	List 2	0	CFD	1.47333	0.0343148	0.364355	CFD	0.65303	0.386278	0.755994	CFD	-2.11893	0.000360262	0.0167416
FHL1	DUSP5 Pre Pre vs Post	24	List 2	0	FHL1	1.62583	0.0176654	0.361077	FHL1	-0.00777778	0.988923	0.996323	FHL1	-1.55079	0.00131933	0.0224727
EPAS1	DUSP5 Pre Pre vs Post	25	List 2	0	EPAS1	1.52375	0.00689845	0.361077	EPAS1	0.124848	0.736295	0.894638	EPAS1	-1.11729	0.00101183	0.0218058
CD34	DUSP5 Pre Pre vs Post	26	List 2	0	CD34	1.46792	0.0171356	0.361077	CD34	-0.0592929	0.899859	0.951563	CD34	-1.00436	0.0112957	0.0651355
CD36	DUSP5 Pre Pre vs Post	27	List 2	0	CD36	1.28833	0.025152	0.364355	CD36	-0.532626	0.337319	0.741607	CD36	-1.71064	0.000118612	0.0114905
GTF2H2	DUSP5 Pre	28	List 3	4	GTF2H2	1.30333	0.0265523	0.364355	GTF2H2	0.0155556	0.975425	0.99457	GTF2H2	-0.415571	0.277638	0.436052	GTF2H2	1.26286	0.0248148	0.0829422	GTF2H2	1.0719	0.0400188	0.595473	GTF2H2	0.225294	-1.49035	0.0355349	GTF2H2	0.179992	-1.71484	0.0414049
TNFAIP6	DUSP5 Pre	29	List 3	3	TNFAIP6	1.63	0.0257824	0.364355	TNFAIP6	-0.40202	0.529192	0.79956	TNFAIP6	0.191429	0.704399	0.82076	TNFAIP6	1.45714	0.0391023	0.0999702	TNFAIP6	1.35476	0.041519	0.595473					TNFAIP6	0.460546	-0.775342	0.0430729
CDKN2B	DUSP5 Pre	30	List 3	3	CDKN2B	1.54042	0.034385	0.364355	CDKN2B	-0.0909091	0.895242	0.950518	CDKN2B	0.318571	0.543873	0.700573	CDKN2B	1.83714	0.00687075	0.050728	CDKN2B	1.4619	0.0409349	0.595473	CDKN2B	0.226733	-1.48398	0.0135911
E2F5	DUSP5 Pre	31	List 3	3	E2F5	1.16542	0.0471734	0.376434	E2F5	0.239192	0.638111	0.849593	E2F5	0.640286	0.0974042	0.217987	E2F5	1.30286	0.0186809	0.0737896	E2F5	1.25571	0.0152305	0.595473	E2F5	0.440711	-0.819365	0.0325015
ASPN	DUSP5 Pre	32	List 3	2	ASPN	2.07042	0.00327599	0.361077	ASPN	-1.09525	0.0752226	0.679377	ASPN	-0.582071	0.250638	0.40588					ASPN	1.97405	0.00143063	0.595473					ASPN	0.3958	-0.926847	0.00468073
CHRNA5	DUSP5 Pre	33	List 3	2	CHRNA5	1.56667	0.0288518	0.364355	CHRNA5	1.13828	0.158714	0.679377	CHRNA5	1.09407	0.0675373	0.174933	CHRNA5	1.95286	0.00319923	0.0381284					CHRNA5	0.310447	-1.16974	0.0168754
JAG2	DUSP5 Pre	34	List 3	2	JAG2	1.5475	0.0246084	0.364355	JAG2	1.35495	0.103894	0.679377	JAG2	1.16729	0.0546034	0.152427	JAG2	1.98286	0.00167589	0.0332472					JAG2	0.371183	-0.991061	0.0311244
FST	DUSP5 Pre	35	List 3	2	FST	1.48292	0.032229	0.364355	FST	1.24596	0.0975378	0.679377	FST	0.828214	0.138642	0.276583	FST	1.38429	0.037592	0.0980122					FST	0.53721	-0.621367	0.0472649
NR4A1	DUSP5 Pre	36	List 3	2	NR4A1	2.12958	0.00112262	0.361077	NR4A1	0.654242	0.274746	0.722008	NR4A1	-0.314929	0.505898	0.671314	NR4A1	1.51429	0.0221741	0.0799889					NR4A1	0.453422	-0.790931	0.0323075
PTGDS	DUSP5 Pre	37	List 3	2	PTGDS	1.74208	0.0342495	0.364355	PTGDS	0.90303	0.186176	0.679377	PTGDS	-0.777857	0.173805	0.322314	PTGDS	2.04714	0.00785186	0.0513519					PTGDS	0.500012	-0.693123	0.043723
TGFB2	DUSP5 Pre	38	List 3	2	TGFB2	1.61917	0.0155379	0.361077	TGFB2	0.786364	0.251793	0.702885	TGFB2	0.626071	0.221561	0.374757	TGFB2	1.54143	0.0165001	0.0686982					TGFB2	0.365077	-1.00765	0.0340527
SNAI2	DUSP5 Pre	39	List 3	2	SNAI2	1.6125	0.0167316	0.361077	SNAI2	0.64	0.292386	0.723494	SNAI2	-0.0265714	0.954965	0.977231	SNAI2	1.96	0.00161187	0.0332472					SNAI2	0.266532	-1.32226	0.00806213
SNAI1	DUSP5 Pre	40	List 3	2	SNAI1	1.61083	0.0254953	0.364355	SNAI1	0.717879	0.404965	0.764736	SNAI1	1.18864	0.0566526	0.156488	SNAI1	1.78286	0.0086823	0.0526589					SNAI1	0.285054	-1.25508	0.0496387
MMRN2	DUSP5 Pre	41	List 3	2	MMRN2	1.405	0.02849	0.364355	MMRN2	0.629192	0.217887	0.697055	MMRN2	0.143357	0.726927	0.827605	MMRN2	1.39143	0.0232079	0.0816641					MMRN2	0.4313	-0.840951	0.0401447
IFT140	DUSP5 Pre	42	List 3	2	IFT140	1.40375	0.0142215	0.361077	IFT140	0.798182	0.159365	0.679377	IFT140	-0.00885714	0.982861	0.991648	IFT140	1.13	0.0434589	0.10615					IFT140	0.277668	-1.28133	0.0201583
JAM2	DUSP5 Pre	43	List 3	2	JAM2	1.32042	0.0313067	0.364355	JAM2	0.639596	0.287919	0.723494	JAM2	-0.123143	0.779625	0.86221	JAM2	1.28857	0.0281104	0.0850079					JAM2	0.296903	-1.21435	0.0126511
NEIL1	DUSP5 Pre	44	List 3	2	NEIL1	1.87458	0.0161461	0.361077	NEIL1	0.309192	0.610419	0.844224	NEIL1	0.182357	0.722627	0.827605	NEIL1	1.98714	0.00706824	0.0507628					NEIL1	0.488741	-0.715922	0.0268049
IL11RA	DUSP5 Pre	45	List 3	2	IL11RA	1.55042	0.0405003	0.364355	IL11RA	0.402525	0.552195	0.805411	IL11RA	0.336786	0.525728	0.682934	IL11RA	1.80571	0.0109935	0.0587152					IL11RA	0.438621	-0.82412	0.0394924
GLI3	DUSP5 Pre	46	List 3	2	GLI3	1.535	0.0264567	0.364355	GLI3	0.560404	0.272968	0.721232	GLI3	-0.821857	0.0635317	0.170715	GLI3	1.90429	0.00287718	0.0369751					GLI3	0.326319	-1.11988	0.0128401
RRM2	DUSP5 Pre	47	List 3	2	RRM2	1.53208	0.0134055	0.361077	RRM2	0.487475	0.318408	0.730762	RRM2	0.209143	0.595132	0.743915	RRM2	1.37571	0.0217306	0.0794776					RRM2	0.523191	-0.647808	0.0423079
GAS1	DUSP5 Pre	48	List 3	2	GAS1	1.52542	0.030895	0.364355	GAS1	0.545253	0.380642	0.755994	GAS1	-0.204	0.67531	0.797452	GAS1	1.47	0.0300286	0.0870222	GAS1	1.39381	0.0309865	0.595473
NTRK2	DUSP5 Pre	49	List 3	2	NTRK2	1.49792	0.0325335	0.364355	NTRK2	0.488182	0.393685	0.755994	NTRK2	-0.837214	0.0754628	0.185966	NTRK2	1.51429	0.0234655	0.0816641					NTRK2	0.361421	-1.01771	0.018727
DEPDC1	DUSP5 Pre	50	List 3	2	DEPDC1	1.37625	0.0214965	0.364355	DEPDC1	0.196263	0.731661	0.893123	DEPDC1	0.829929	0.0527384	0.149331	DEPDC1	1.26143	0.0287597	0.0854141					DEPDC1	0.334512	-1.09508	0.0306954
COLEC12	DUSP5 Pre	51	List 3	2	COLEC12	1.32333	0.035303	0.364355	COLEC12	0.129091	0.808471	0.927438	COLEC12	-0.221143	0.58991	0.739729	COLEC12	1.75857	0.00223051	0.0332472					COLEC12	0.0877169	-2.43364	0.0266825
PDGFB	DUSP5 Pre	52	List 3	2	PDGFB	1.28708	0.0415046	0.364355	PDGFB	0.10899	0.825421	0.927438	PDGFB	0.562643	0.157294	0.304565	PDGFB	1.55429	0.00832718	0.0526278					PDGFB	0.393033	-0.933861	0.0231652
ID2	DUSP5 Pre	53	List 3	2	ID2	1.23292	0.0281319	0.364355	ID2	0.0855556	0.866972	0.94018	ID2	-0.245643	0.509009	0.671314	ID2	1.23714	0.0208934	0.0775363					ID2	0.147844	-1.91159	0.00876867
PTEN	DUSP5 Pre	54	List 3	2	PTEN	1.20208	0.0489913	0.380237	PTEN	-0.263232	0.548965	0.805411	PTEN	0.0115714	0.974263	0.98929	PTEN	1.47429	0.00961313	0.054513					PTEN	0.328487	-1.11326	0.0103528
FGFR2	DUSP5 Pre	55	List 3	1	FGFR2	2.35667	0.00114255	0.361077	FGFR2	1.43192	0.058742	0.679377	FGFR2	0.612	0.299662	0.462369	FGFR2	1.49429	0.0440497	0.10615
WT1	DUSP5 Pre	56	List 3	1	WT1	1.35875	0.0446384	0.371203	WT1	1.52212	0.0523077	0.679377	WT1	0.976929	0.0902078	0.207163					WT1	1.73024	0.041303	0.595473
CXCL8	DUSP5 Pre	57	List 3	1	CXCL8	1.91875	0.0379373	0.364355	CXCL8	0.951919	0.254453	0.70375	CXCL8	0.324429	0.629532	0.769861	CXCL8	2.06429	0.0185033	0.0737896
CXorf36	DUSP5 Pre	58	List 3	1	CXorf36	1.71708	0.0190305	0.361077	CXorf36	0.830909	0.190368	0.682941	CXorf36	0.614857	0.23108	0.388411	CXorf36	1.60714	0.0225891	0.0803845
CLEC14A	DUSP5 Pre	59	List 3	1	CLEC14A	1.54083	0.0271469	0.364355	CLEC14A	0.711414	0.16098	0.679377	CLEC14A	0.0656429	0.88026	0.928164	CLEC14A	1.51286	0.0233805	0.0816641
LRRC32	DUSP5 Pre	60	List 3	1	LRRC32	1.41583	0.0470772	0.376434	LRRC32	0.800606	0.264406	0.715169	LRRC32	0.0877143	0.869465	0.920747					LRRC32	1.5019	0.0468219	0.595473
BMP6	DUSP5 Pre	61	List 3	1	BMP6	1.29708	0.0404559	0.364355	BMP6	0.985354	0.217551	0.697055	BMP6	0.715357	0.197342	0.345676	BMP6	1.24429	0.0402726	0.101647
MARCO	DUSP5 Pre	62	List 3	1	MARCO	2.09667	0.00377209	0.361077	MARCO	0.0571717	0.93233	0.970231	MARCO	-0.131571	0.802503	0.875009	MARCO	1.85429	0.00861242	0.0526589
FLNC	DUSP5 Pre	63	List 3	1	FLNC	1.99	0.00297787	0.361077	FLNC	0.386061	0.579438	0.827321	FLNC	0.411143	0.428059	0.603869					FLNC	1.48476	0.0402174	0.595473
CDH5	DUSP5 Pre	64	List 3	1	CDH5	1.89583	0.00809895	0.361077	CDH5	0.278788	0.553752	0.805411	CDH5	0.07	0.871715	0.921894	CDH5	1.43143	0.0429949	0.105554
TGFBR2	DUSP5 Pre	65	List 3	1	TGFBR2	1.68125	0.0184971	0.361077	TGFBR2	-0.244646	0.603207	0.841395	TGFBR2	-0.853286	0.0512993	0.146305	TGFBR2	1.51714	0.0278232	0.0850079
FGF1	DUSP5 Pre	66	List 3	1	FGF1	1.65125	0.0303217	0.364355	FGF1	0.380101	0.59046	0.832538	FGF1	0.537071	0.32854	0.497215	FGF1	1.87857	0.00871555	0.0526589
MTOR	DUSP5 Pre	67	List 3	1	MTOR	1.59458	0.0143227	0.361077	MTOR	-0.140909	0.802268	0.927438	MTOR	-0.179643	0.681746	0.802652	MTOR	1.44143	0.0220155	0.0799889
RASGRF2	DUSP5 Pre	68	List 3	1	RASGRF2	1.41792	0.0252014	0.364355	RASGRF2	0.137172	0.818305	0.927438	RASGRF2	0.144571	0.744462	0.835491					RASGRF2	1.27952	0.0382975	0.595473
ALDH1A1	DUSP5 Pre	69	List 3	1	ALDH1A1	1.41708	0.0364133	0.364355	ALDH1A1	-0.526869	0.219985	0.697055	ALDH1A1	-0.705571	0.077248	0.187772									ALDH1A1	0.44753	-0.804013	0.035612
LEPR	DUSP5 Pre	70	List 3	1	LEPR	1.38833	0.0243916	0.364355	LEPR	-0.257475	0.649542	0.849593	LEPR	-0.0255	0.951868	0.975326									LEPR	0.411384	-0.888229	0.0258261
CACNA1D	DUSP5 Pre	71	List 3	0	CACNA1D	1.98042	0.0108004	0.361077	CACNA1D	1.18566	0.146168	0.679377	CACNA1D	1.006	0.108753	0.236029
FZD8	DUSP5 Pre	72	List 3	0	FZD8	1.72917	0.00864471	0.361077	FZD8	1.11283	0.101972	0.679377	FZD8	0.00792857	0.987549	0.992731
TWIST1	DUSP5 Pre	73	List 3	0	TWIST1	1.64125	0.0177531	0.361077	TWIST1	1.15687	0.168794	0.679377	TWIST1	0.916357	0.129601	0.263878
PLA2G2A	DUSP5 Pre	74	List 3	0	PLA2G2A	1.6075	0.0181448	0.361077	PLA2G2A	1.13354	0.0715068	0.679377	PLA2G2A	-0.867429	0.0826264	0.193694
ETV7	DUSP5 Pre	75	List 3	0	ETV7	1.53417	0.037156	0.364355	ETV7	1.18737	0.127341	0.679377	ETV7	1.0875	0.0658518	0.173798
SHC4	DUSP5 Pre	76	List 3	0	SHC4	1.37958	0.0295788	0.364355	SHC4	1.70495	0.0526293	0.679377	SHC4	1.1155	0.071378	0.181141
TIE1	DUSP5 Pre	77	List 3	0	TIE1	1.92167	0.00602173	0.361077	TIE1	0.96101	0.131729	0.679377	TIE1	0.0644286	0.898356	0.935047
GADD45A	DUSP5 Pre	78	List 3	0	GADD45A	1.5425	0.015714	0.361077	GADD45A	0.700808	0.0899998	0.679377	GADD45A	0.467429	0.214533	0.367638
S1PR1	DUSP5 Pre	79	List 3	0	S1PR1	1.48625	0.0406775	0.364355	S1PR1	0.824444	0.345958	0.741607	S1PR1	0.483286	0.434445	0.609612
LINC02381	DUSP5 Pre	80	List 3	0	LINC02381	1.42167	0.0339771	0.364355	LINC02381	0.960707	0.199306	0.69664	LINC02381	0.190214	0.723198	0.827605
SHE	DUSP5 Pre	81	List 3	0	SHE	1.41	0.0415088	0.364355	SHE	0.715253	0.28551	0.723494	SHE	0.260214	0.605292	0.750772
ROBO4	DUSP5 Pre	82	List 3	0	ROBO4	1.34708	0.0439099	0.371203	ROBO4	0.738485	0.337209	0.741607	ROBO4	0.615929	0.260127	0.415993
KDR	DUSP5 Pre	83	List 3	0	KDR	1.25292	0.0348097	0.364355	KDR	0.817374	0.17679	0.679377	KDR	-0.00671429	0.987705	0.992731
THBS4	DUSP5 Pre	84	List 3	0	THBS4	2.21167	0.00224672	0.361077	THBS4	-0.405859	0.583926	0.828295	THBS4	-0.0838571	0.881168	0.928164
EREG	DUSP5 Pre	85	List 3	0	EREG	1.82125	0.0359528	0.364355	EREG	0.533535	0.522823	0.79956	EREG	1.09971	0.0947705	0.214523
CNTFR	DUSP5 Pre	86	List 3	0	CNTFR	1.78167	0.00461081	0.361077	CNTFR	0.555859	0.552991	0.805411	CNTFR	1.15993	0.068382	0.175967
ZNF205	DUSP5 Pre	87	List 3	0	ZNF205	1.755	0.00509601	0.361077	ZNF205	0.41	0.514298	0.79956	ZNF205	0.358357	0.4419	0.615699
B3GNT3	DUSP5 Pre	88	List 3	0	B3GNT3	1.68583	0.0347252	0.364355	B3GNT3	0.216768	0.75895	0.909362	B3GNT3	0.577	0.305644	0.469628
ID1	DUSP5 Pre	89	List 3	0	ID1	1.65375	0.0144403	0.361077	ID1	-0.136364	0.826836	0.927438	ID1	-0.49	0.306527	0.469628
GDF15	DUSP5 Pre	90	List 3	0	GDF15	1.58542	0.0292082	0.364355	GDF15	-0.039899	0.962246	0.987135	GDF15	1.06179	0.0814567	0.192667
TSPAN7	DUSP5 Pre	91	List 3	0	TSPAN7	1.505	0.0188108	0.361077	TSPAN7	0.247879	0.678553	0.864309	TSPAN7	-0.017	0.969759	0.985984
MKI67	DUSP5 Pre	92	List 3	0	MKI67	1.40542	0.0141897	0.361077	MKI67	0.434848	0.394723	0.755994	MKI67	0.213929	0.575288	0.726002
GHR	DUSP5 Pre	93	List 3	0	GHR	1.39333	0.0425465	0.36936	GHR	0.00727273	0.99172	0.996323	GHR	0.00185714	0.997102	0.997102
ZEB1	DUSP5 Pre	94	List 3	0	ZEB1	1.38292	0.0122107	0.361077	ZEB1	0.0311111	0.946769	0.977669	ZEB1	-0.0654286	0.851252	0.908769
BNC2	DUSP5 Pre	95	List 3	0	BNC2	1.36708	0.0389051	0.364355	BNC2	0.400505	0.532788	0.79956	BNC2	0.740357	0.125155	0.256863
TCEAL1	DUSP5 Pre	96	List 3	0	TCEAL1	1.32167	0.0173796	0.361077	TCEAL1	0.136465	0.79196	0.926687	TCEAL1	0.608071	0.109704	0.237061
ZFYVE9	DUSP5 Pre	97	List 3	0	ZFYVE9	1.31583	0.0183956	0.361077	ZFYVE9	0.573434	0.146333	0.679377	ZFYVE9	0.245071	0.447989	0.61981
PIK3CA	DUSP5 Pre	98	List 3	0	PIK3CA	1.26583	0.0457103	0.373803	PIK3CA	0.193838	0.657334	0.849593	PIK3CA	-0.3545	0.339366	0.510665
ROCK2	DUSP5 Pre	99	List 3	0	ROCK2	1.26333	0.0438607	0.371203	ROCK2	0.530404	0.0992863	0.679377	ROCK2	-0.646929	0.0516597	0.146803
CETN2	DUSP5 Pre	100	List 3	0	CETN2	1.24583	0.0381747	0.364355	CETN2	0.33404	0.361153	0.743203	CETN2	-0.324929	0.321022	0.48677
MLH1	DUSP5 Pre	101	List 3	0	MLH1	1.13542	0.0484838	0.380237	MLH1	0.224747	0.599405	0.837685	MLH1	0.469643	0.168284	0.318811
GRIN2A	DUSP5 Post Pre vs Post	102	List 4	2	GRIN2A	1.17833	0.0652813	0.407797	GRIN2A	2.00485	0.017172	0.679377	GRIN2A	1.691	0.0066465	0.0490317	GRIN2A	1.68429	0.00393984	0.0399035					GRIN2A	0.0493988	-3.00783	0.0218913
FGF13	DUSP5 Post Pre vs Post	103	List 4	2	FGF13	1.32083	0.0721866	0.411663	FGF13	1.67111	0.0473863	0.679377	FGF13	1.50943	0.0180406	0.0824732	FGF13	2	0.00267773	0.0367455					FGF13	0.142218	-1.9504	0.0317135
PAX5	DUSP5 Post Pre vs Post	104	List 4	2	PAX5	0.625	0.406535	0.604826	PAX5	1.94293	0.0465329	0.679377	PAX5	2.49964	0.000744283	0.0218058	PAX5	1.87286	0.00536829	0.0459425					PAX5	0.325708	-1.12175	0.0314232
COL4A6	DUSP5 Post Pre vs Post	105	List 4	2	COL4A6	0.703333	0.345651	0.558806	COL4A6	1.81667	0.0466878	0.679377	COL4A6	1.41107	0.0351595	0.117198	COL4A6	1.63714	0.0160971	0.0684906					COL4A6	0.406486	-0.900207	0.0436481
CDCA5	DUSP5 Post Pre vs Post	106	List 4	2	CDCA5	0.975417	0.126495	0.430736	CDCA5	0.915758	0.0487703	0.679377	CDCA5	1.08771	0.00730442	0.0501782	CDCA5	1.49286	0.0109998	0.0587152					CDCA5	0.295922	-1.21766	0.0143479
TLX1	DUSP5 Post Pre vs Post	107	List 4	1	TLX1	0.690417	0.341737	0.557715	TLX1	1.79838	0.0430085	0.679377	TLX1	1.73086	0.0088854	0.0566004	TLX1	1.52	0.0225026	0.0803845
PRKX	DUSP5 Post Pre vs Post	108	List 4	1	PRKX	0.453333	0.576827	0.715374	PRKX	1.75778	0.045595	0.679377	PRKX	1.55471	0.0213626	0.0878982	PRKX	1.63714	0.0276241	0.0850079
HBB	DUSP5 Post Pre vs Post	109	List 4	0	HBB	1.06125	0.138215	0.433721	HBB	2.09394	0.0142513	0.679377	HBB	-2.42857	0.000351067	0.0167416
SOCS3	DUSP5 Post Pre vs Post	110	List 4	0	SOCS3	1.0075	0.0887483	0.411912	SOCS3	1.44182	0.0122187	0.679377	SOCS3	-1.26129	0.00546487	0.0431767
RELN	DUSP5 Post Pre vs Post	111	List 4	0	RELN	1.22125	0.0756608	0.411912	RELN	1.66293	0.0478077	0.679377	RELN	1.25136	0.0417467	0.128828
KIF14	DUSP5 Post Pre vs Post	112	List 4	0	KIF14	0.734583	0.173805	0.449183	KIF14	1.47394	0.0379678	0.679377	KIF14	1.16043	0.0194595	0.083549
SLC2A1	DUSP5 Post Pre vs Post	113	List 4	0	SLC2A1	0.790833	0.198091	0.470232	SLC2A1	1.3499	0.0194664	0.679377	SLC2A1	1.00157	0.0259559	0.0982145
BBC3	DUSP5 Post Pre vs Post	114	List 4	0	BBC3	0.599583	0.277457	0.515743	BBC3	0.966162	0.0338717	0.679377	BBC3	0.726786	0.0388988	0.123414
PIM1	DUSP5 Post Pre vs Post	115	List 4	0	PIM1	0.65625	0.225921	0.492793	PIM1	0.888687	0.0388945	0.679377	PIM1	1.546	2.51965e-05	0.00398105
LEFTY2	DUSP5 Post Pre vs Post	116	List 4	0	LEFTY2	0.428333	0.607889	0.742036	LEFTY2	2.20404	0.0279427	0.679377	LEFTY2	1.70643	0.0236485	0.0929467
VEGFA	DUSP5 Post Pre vs Post	117	List 4	0	VEGFA	0.565833	0.381369	0.58844	VEGFA	1.20404	0.012395	0.679377	VEGFA	1.085	0.00935182	0.0577183
HLA.B	DUSP5 Post Pre vs Post	118	List 4	0	HLA.B	-0.08	0.907077	0.931848	HLA.B	1.10394	0.0395687	0.679377	HLA.B	1.19979	0.00835305	0.054356
MUS81	DUSP5 Post Pre vs Post	119	List 4	0	MUS81	0.334167	0.560684	0.703148	MUS81	1.0399	0.0115252	0.679377	MUS81	0.706786	0.0384752	0.122562
FLRT3	DUSP5 Post	120	List 5	2	FLRT3	0.850833	0.309766	0.53609	FLRT3	2.06323	0.0268914	0.679377	FLRT3	1.16986	0.0981509	0.218878	FLRT3	2.09143	0.00537144	0.0459425					FLRT3	0.567051	-0.567306	0.0354486
MIA	DUSP5 Post	121	List 5	2	MIA	0.904167	0.334093	0.551009	MIA	1.86263	0.0157127	0.679377	MIA	0.2	0.759292	0.846038	MIA	2.74571	0.000700199	0.0332472					MIA	0.363563	-1.0118	0.0102797
PIK3CG	DUSP5 Post	122	List 5	2	PIK3CG	0.64	0.437	0.624286	PIK3CG	1.69717	0.0207531	0.679377	PIK3CG	1.13471	0.0599248	0.162682	PIK3CG	2.38571	0.00079911	0.0332472					PIK3CG	0.400699	-0.914545	0.0121961
STC1	DUSP5 Post	123	List 5	2	STC1	0.960833	0.115585	0.425865	STC1	1.5899	0.023619	0.679377	STC1	0.715714	0.159169	0.306511	STC1	1.26286	0.0269638	0.0850079					STC1	0.304925	-1.18769	0.0203893
RASGRP1	DUSP5 Post	124	List 5	2	RASGRP1	0.91625	0.20907	0.48294	RASGRP1	1.43667	0.0357078	0.679377	RASGRP1	1.02707	0.0579596	0.158436	RASGRP1	1.89857	0.00366931	0.039838					RASGRP1	0.305823	-1.18475	0.031257
CDKN2A	DUSP5 Post	125	List 5	2	CDKN2A	0.899167	0.231562	0.492927	CDKN2A	1.30051	0.0491666	0.679377	CDKN2A	0.824643	0.121096	0.252416	CDKN2A	1.86857	0.0058298	0.0467478					CDKN2A	0.465765	-0.764074	0.00860341
CDKN2C	DUSP5 Post	126	List 5	2	CDKN2C	0.82625	0.161985	0.444309	CDKN2C	1.09687	0.0211531	0.679377	CDKN2C	0.127643	0.732556	0.829663	CDKN2C	1.23286	0.0245935	0.0829422					CDKN2C	0.422831	-0.860783	0.024587
CDH3	DUSP5 Post	127	List 5	2	CDH3	0.65375	0.427034	0.61702	CDH3	0.988182	0.0180358	0.679377	CDH3	-0.132929	0.768192	0.853395	CDH3	1.51	0.0476605	0.111726					CDH3	0.518484	-0.656846	0.0327036
SPN	DUSP5 Post	128	List 5	2	SPN	0.0875	0.89404	0.922689	SPN	1.62424	0.0239389	0.679377	SPN	0.945	0.0755634	0.185966	SPN	1.58143	0.00685537	0.050728					SPN	0.293264	-1.22668	0.0127872
BNIP3	DUSP5 Post	129	List 5	2	BNIP3	0.537083	0.39132	0.597955	BNIP3	1.31071	0.0161198	0.679377	BNIP3	0.705571	0.0999398	0.221777	BNIP3	1.17286	0.0430231	0.105554					BNIP3	0.378749	-0.970882	0.0393955
BAD	DUSP5 Post	130	List 5	2	BAD	0.387917	0.485562	0.657453	BAD	0.974848	0.0278893	0.679377	BAD	0.4795	0.159851	0.306511	BAD	1.06857	0.036753	0.0966237					BAD	0.143127	-1.94402	0.00753303
AKT3	DUSP5 Post	131	List 5	2	AKT3	0.351667	0.652529	0.772861	AKT3	-0.825051	0.0462642	0.679377	AKT3	-0.0517143	0.903067	0.937481	AKT3	1.59429	0.0252801	0.0831788					AKT3	0.589731	-0.528088	0.0443764
WRN	DUSP5 Post	132	List 5	1	WRN	0.75875	0.201454	0.472252	WRN	1.02192	0.0209919	0.679377	WRN	-0.104929	0.769136	0.853395	WRN	1.11714	0.0440726	0.10615
PTGS2	DUSP5 Post	133	List 5	0	PTGS2	1.16	0.119647	0.425865	PTGS2	1.5902	0.0415606	0.679377	PTGS2	0.376357	0.521027	0.679226
ITGB3	DUSP5 Post	134	List 5	0	ITGB3	1.06792	0.120474	0.425865	ITGB3	1.49899	0.0438466	0.679377	ITGB3	0.618571	0.260724	0.416105
NGFR	DUSP5 Post	135	List 5	0	NGFR	0.745	0.313055	0.538545	NGFR	1.50495	0.0469337	0.679377	NGFR	0.151214	0.789428	0.868591
ITGA6	DUSP5 Post	136	List 5	0	ITGA6	-0.0941667	0.894658	0.922689	ITGA6	1.10758	0.0192005	0.679377	ITGA6	0.195357	0.641485	0.776069
TFDP1	DUSP5 Post	137	List 5	0	TFDP1	0.577083	0.330121	0.551009	TFDP1	0.712929	0.0394515	0.679377	TFDP1	-0.272571	0.37793	0.549843
CALML5	DUSP5 Post	138	List 5	0	CALML5	-0.45625	0.55195	0.701811	CALML5	-2.42465	0.00302178	0.679377	CALML5	0.511286	0.417583	0.594398
